# Supplementary material for: Pharmacokinetic and Environmental Risk Assessment of Prime-2-CoV, a Non-Replicating Orf Virus-Based Vaccine against SARS-CoV-2
Source: Vaccines (Basel). 2024 May 2;12(5):492. doi: 10.3390/vaccines12050492 (PMC11126055; doi:10.3390/vaccines12050492)
Supplement: Supplementary file 1 [file vaccines-12-00492-s001.zip]

Archive with 1 entries (1 files):
- vaccines-2957190-supplementary.pdf
